# Supplementary material for: Dynamic single cell analysis in a proximal-tubule-on-chip reveals heterogeneous epithelial colonization strategies of uropathogenic Escherichia coli under shear stress
Source: FEMS Microbes. 2023 Mar 3;4:xtad007. doi: 10.1093/femsmc/xtad007 (PMC10117878; doi:10.1093/femsmc/xtad007)
Supplement: xtad007_Supplemental_Files [file xtad007_supplemental_files.zip]

Archive with 8 entries (8 files):
- 230220_Antypas_et_al_Supplementary.docx
- FEMSMC-2022-027_reviews_and_author_response.docx
- Movie_1.mov
- Movie_2.mov
- Movie_3.mov
- Movie_4.mov
- Movie_5.mov
- Movie_6.mov
